# Supplementary material for: Repeated Multiview Imaging for Estimating Seedling Tiller Counts of Wheat Genotypes Using Drones
Source: Plant Phenomics. 2020 Sep 7;2020:3729715. doi: 10.34133/2020/3729715 (PMC7706335; doi:10.34133/2020/3729715)
Supplement: Supplementary Materials — A: additional tables. B: additional figures. C: site description. D: high-throughput processing details. E: plant count method details. [file 3729715.f1.zip]

Archive with 5 entries (5 files):
- 3729715.f1/S_A_Tables.pdf
- 3729715.f1/S_B_Figures.pdf
- 3729715.f1/S_C_Site_description.pdf
- 3729715.f1/S_D_High_throughput_processing_details.pdf
- 3729715.f1/S_E_Plant_count_method_details.pdf
